# Supplementary material for: O-GlcNAc glycosylation orchestrates fate decision and niche function of bone marrow stromal progenitors
Source: eLife. 2023 Mar 2;12:e85464. doi: 10.7554/eLife.85464 (PMC10032655; doi:10.7554/eLife.85464)
Supplement: Figure 2—source data 1. [file elife-85464-fig2-data1.zip]

Archive with 8 entries (7 files):
- Figure 2source data 1/
- __MACOSX/._Figure 2source data 1
- Figure 2source data 1/Fig.2D blots.pptx
- __MACOSX/Figure 2source data 1/._Fig.2D blots.pptx
- Figure 2source data 1/Fig.2D-O-GlcNAc.tif
- __MACOSX/Figure 2source data 1/._Fig.2D-O-GlcNAc.tif
- Figure 2source data 1/Fig.2D-loading.tif
- __MACOSX/Figure 2source data 1/._Fig.2D-loading.tif
