# Supplementary material for: O-GlcNAc glycosylation orchestrates fate decision and niche function of bone marrow stromal progenitors
Source: eLife. 2023 Mar 2;12:e85464. doi: 10.7554/eLife.85464 (PMC10032655; doi:10.7554/eLife.85464)
Supplement: Figure 2—source data 2. [file elife-85464-fig2-data2.zip]

Archive with 6 entries (6 files):
- Fig.2G blots.pptx
- __MACOSX/._Fig.2G blots.pptx
- Fig.2G-O-GlcNAc.jpg
- __MACOSX/._Fig.2G-O-GlcNAc.jpg
- Fig.2G-RUNX2.jpg
- __MACOSX/._Fig.2G-RUNX2.jpg
