# Supplementary material for: O-GlcNAc glycosylation orchestrates fate decision and niche function of bone marrow stromal progenitors
Source: eLife. 2023 Mar 2;12:e85464. doi: 10.7554/eLife.85464 (PMC10032655; doi:10.7554/eLife.85464)
Supplement: Figure 4—source data 2. [file elife-85464-fig4-data2.zip]

Archive with 3 entries (3 files):
- Fig.4G-O-GlcNAc.tif
- Fig.4G-Perilipin.tif
- Fig.4G-Tubulin.tif
