# Supplementary material for: O-GlcNAc glycosylation orchestrates fate decision and niche function of bone marrow stromal progenitors
Source: eLife. 2023 Mar 2;12:e85464. doi: 10.7554/eLife.85464 (PMC10032655; doi:10.7554/eLife.85464)
Supplement: Figure 4—figure supplement 1—source data 1. [file elife-85464-fig4-figsupp1-data1.zip]

Archive with 4 entries (4 files):
- Fig.S4B-Perilipin.tif
- Fig.S4B-GAPDH.tif
- Fig.S4B blots.pptx
- __MACOSX/._Fig.S4B blots.pptx
