# Supplementary material for: O-GlcNAc glycosylation orchestrates fate decision and niche function of bone marrow stromal progenitors
Source: eLife. 2023 Mar 2;12:e85464. doi: 10.7554/eLife.85464 (PMC10032655; doi:10.7554/eLife.85464)
Supplement: Figure 5—source data 1. [file elife-85464-fig5-data1.zip]

Archive with 2 entries (2 files):
- Figure 5 ΓÇösource data 1.xlsx
- __MACOSX/._Figure 5 ΓÇösource data 1.xlsx
