# Supplementary material for: O-GlcNAc glycosylation orchestrates fate decision and niche function of bone marrow stromal progenitors
Source: eLife. 2023 Mar 2;12:e85464. doi: 10.7554/eLife.85464 (PMC10032655; doi:10.7554/eLife.85464)
Supplement: Figure 6—source data 1. [file elife-85464-fig6-data1.zip › Figure 6 ΓÇösource data 1.xlsx]

## Sheet: S3. Primers
Gene	Fwd primer sequence (5'→3')	Rev primer sequence (5'→3')
Adipoq	TCCTGGAGAGAAGGGAGAGAA	TGAGCGATACACATAAGCGGC
Vcam	GACCATGGAGCCTGTCAGTT	AATCTCTGGATCCTTGGGGA
Pparg	CAAGAATACCAAAGTGCGATCAA	GAGCTGGGTCTTTTCAGAATAATAAG
kitl	GAAGACACAAACTTGGATTATCACT	CATCCCGGCGACATAGTTGA
Il7	CTGATGATCAGCATCGATGAATTGG	GCAGCACGATTTAGAAAAGCAGCTT
Bglap	AGCAGGAGGGCAATAAGGTA	CAAGCAGGGTTAAGCTCACA
Rankl	GCAGAAGGAACTGCAACACA	TGATGGTGAGGTGTGCAAAT
